# Supplementary material for: Effects of platelet-rich plasma on mesenchymal stem cells isolated from rat uterus
Source: PeerJ. 2020 Nov 30;8:e10415. doi: 10.7717/peerj.10415 (PMC7713597; doi:10.7717/peerj.10415)
Supplement: Supplemental Information 1 — Raw membranes after chemiluniniscence visualization [file peerj-08-10415-s001.zip]

Archive with 8 entries (8 files):
- WB membranes/bcl2.pdf
- WB membranes/er a upper band.pdf
- WB membranes/GAPDH 3 4.pdf
- WB membranes/gapdh-1.pdf
- WB membranes/gapdh-2.pdf
- WB membranes/LC3B.pdf
- WB membranes/MMP9.pdf
- WB membranes/p53.pdf
